# Supplementary material for: Connecting Air Pollution Exposure to Socioeconomic Status: A Cross-Sectional Study on Environmental Injustice among Pregnant Women in Scania, Sweden
Source: Int J Environ Res Public Health. 2019 Dec 14;16(24):5116. doi: 10.3390/ijerph16245116 (PMC6949975; doi:10.3390/ijerph16245116)
Supplement: Supplementary file 1 [file ijerph-16-05116-s001.zip]

Archive with 1 entries (1 files):
- ijerph-644225-supplementary.pdf
